# Supplementary material for: Neuronal Wiring Receptors Dprs and DIPs Are GPI Anchored and This Modification Contributes to Their Cell Surface Organization
Source: eNeuro. 2024 Feb 9;11(2):ENEURO.0184-23.2023. doi: 10.1523/ENEURO.0184-23.2023 (PMC10863630; doi:10.1523/ENEURO.0184-23.2023)
Supplement: Table 1-1. — Selection of sequences used in our analyses. X under isoform indicates the exact sequence for the predicted isoform does not exist in Flybase. Extended ECD indicates that the constructs were created by extending existing cDNA from our ectodomain expression library (Özkan et al., 2013). Download Table 1-1, XLS file. [file eneuro-11-ENEURO.0184-23.2023-s007.xls]

## Sheet: Sheet1
Table 1-1. Selection of sequences used in our analyses. X under isoform indicates the exact sequence for the predicted isoform does not exist in Flybase. Extended ECD indicates that the constructs were created by extending existing cDNA from our ectodomain expression library (Özkan et al., 2013).
Protein	Isoform	FlyBase ID	Source	DGRC cDNA clone
Dpr1	A	FBcl0481435	DGRC	IP20514
Dpr2	F	FBtr0340553	Extended ECD	-
Dpr3	B	FBtr0300671	Extended ECD	-
Dpr4	B	FBcl0702669	DGRC	FI04761
Dpr5	B	FBcl0135155	DGRC	GH08163
Dpr6	C	FBtr0331536	Extended ECD	-
Dpr7	F	FBtr0334408	Extended ECD	-
Dpr8	A	FBcl0120305	DGRC	GH05565
Dpr9	X	FBcl0129707	DGRC	GH01517
Dpr10	D	FBtr0331552	Extended ECD	-
Dpr11	B	FBcl0127201	DGRC	GH22307
Dpr12	C	FBcl0317539	DGRC	IP17045
Dpr13	B	FBcl0345923	DGRC	IP04317
Dpr14	A	FBcl0119149	DGRC	GH19181
Dpr15	X	FBcl0474633	DGRC	FI05813
Dpr16	B	FBtr0110950	Extended ECD	-
Dpr17	A	FBcl0743266	DGRC	FI20195
Dpr18	A	FBcl0212563	DGRC	RE24718
Dpr19	A	FBcl0191639	DGRC	LP09705
Dpr20	A	FBcl0124577	DGRC	GH16485
Dpr21	C	FBtr0334939	Extended ECD	-
DIP-α	A	FBcl0222778	DGRC	RE16159
DIP-β	G	FBtr0343091	Extended ECD	-
DIP-γ	A	FBcl0116341	DGRC	GH08175
DIP-δ	D	FBcl0303889	DGRC	IP08460
DIP-ε	A	FBtr0299967	Extended ECD	-
DIP-ζ	A	FBcl0474748	DGRC	FI03417
DIP-η	B	FBtr0302933	Extended ECD	-
DIP-θ	A	FBtr0079114	Extended ECD	-
DIP-ι	B	FBcl0293758	DGRC	IP10422
DIP-κ	A	FBcl0202207	DGRC	RE42927
DIP-λ	A	FBtr0346766	Extended ECD	-
Klingon	-	FBcl0158367	DGRC	LD10776
