# Supplementary material for: Neuronal Wiring Receptors Dprs and DIPs Are GPI Anchored and This Modification Contributes to Their Cell Surface Organization
Source: eNeuro. 2024 Feb 9;11(2):ENEURO.0184-23.2023. doi: 10.1523/ENEURO.0184-23.2023 (PMC10863630; doi:10.1523/ENEURO.0184-23.2023)
Supplement: Table 1-2. — Predictions by GPI detection software. PredGPI reports a score called the specificity index, which classifies GPI anchoring as highly probable (>99.9%), probable (99.5–99.9%), lowly probable (99.0–99.5%), or not probable (<99%) (Pierleoni et al., 2008). NetGPI reports a Likelihood value for the GPI-anchor site (w) when GPI anchoring is predicted, and the likelihood of no GPI anchoring in the opposite case. Higher values indicate higher confidence in the reported ω site or lack of it (Gíslason et al., 2021). Download Table 1-2, XLS file. [file eneuro-11-ENEURO.0184-23.2023-s008.xls]

## Sheet: Sheet1
Table 1-2. Predictions by GPI detection software. PredGPI reports a score called the specificity index, which classifies GPI anchoring as highly probable (>99.9%), probable (99.5–99.9%), lowly probable (99.0–99.5%), or not probable (<99%) (Pierleoni et al., 2008). NetGPI reports a Likelihood value for the GPI-anchor site (w) when GPI anchoring is predicted, and the likelihood of no GPI anchoring …
Protein	PredGPI prediction	Specificity index	NetGPI prediction	Likelihood of prediction (ω site or no GPI site)
Dpr1	GPI (probable)	0.996	Not-GPI	0.975
Dpr2	Not-GPI	0.452	Not-GPI	0.978
Dpr3	Not-GPI	0.373	GPI	0.565
Dpr4	Not-GPI	0.748	Not-GPI	0.813
Dpr5	Not-GPI	0.16	GPI	0.407
Dpr6	Not-GPI	0.712	Not-GPI	0.994
Dpr7	Not-GPI	0.348	Not-GPI	0.508
Dpr8	Not-GPI	0.64	Not-GPI	0.885
Dpr9	Not-GPI	0.712	Not-GPI	0.995
Dpr10	Not-GPI	0.507	Not-GPI	0.989
Dpr11	GPI (probable)	0.996	GPI	0.341
Dpr12	GPI (highly probable)	0.999	GPI	0.542
Dpr13	Not-GPI	0.452	Not-GPI	0.922
Dpr14	Not-GPI	0.211	Not-GPI	0.831
Dpr15	Not-GPI	0.677	Not-GPI	0.992
Dpr16	Not-GPI	0.478	Not-GPI	0.305
Dpr17	Not-GPI	0.572	Not-GPI	0.793
Dpr18	Not-GPI	0.101	Not-GPI	0.612
Dpr19	Not-GPI	0.989	Not-GPI	0.352
Dpr20	Not-GPI	0.909	Not-GPI	0.338
Dpr21	GPI	0.999	GPI	0.283
DIP-α	Not-GPI	0.986	GPI	0.301
DIP-β	Not-GPI	0.145	Not-GPI	0.941
DIP-γ	GPI (highly probable)	1	GPI	0.686
DIP-δ	GPI (highly probable)	1	GPI	0.432
DIP-ε	GPI (probable)	0.996	GPI	0.45
DIP-ζ	GPI (highly probable)	0.999	GPI	0.643
DIP-η	Not-GPI	0.01	GPI	0.422
DIP-θ	Not-GPI	0.748	Not-GPI	0.606
DIP-ι	Not-GPI	0.988	Not-GPI	0.501
DIP-κ	Not-GPI	0.259	Not-GPI	0.992
DIP-λ	Not-GPI	0.091	Not-GPI	0.802
Klingon	Not-GPI	0.985	GPI	0.486
